# Supplementary material for: Allosteric Control Overcomes Steric Limitations for Neutralizing Antibodies Targeting Conserved Binding Epitopes of the SARS-CoV-2 Spike Protein: Exploring the Intersection of Binding, Allostery, and Immune Escape with a Multimodal Computational Approach
Source: Biomolecules. 2025 Sep 18;15(9):1340. doi: 10.3390/biom15091340 (PMC12466954; doi:10.3390/biom15091340)
Supplement: Supplementary file 1 [file biomolecules-15-01340-s001.zip]

Archive with 1 entries (1 files):
- biomolecules-3781359-supplementary.pdf
